# Supplementary material for: Leveraging ADMET Profiling, Network Pharmacology, and Molecular Docking to Evaluate the Repurposing of Product Nkabinde for COVID-19 Treatment
Source: Biomedicines. 2026 Apr 30;14(5):1022. doi: 10.3390/biomedicines14051022 (PMC13203697; doi:10.3390/biomedicines14051022)
Supplement: Supplementary file 1 [file biomedicines-14-01022-s001.zip]

Archive with 2 entries (2 files):
- biomedicines-4199324_supfilescombined.pdf
- biomedicines-4199324-Supplementary Table S1_Redocked Results.xlsx
