# Supplementary material for: Leveraging ADMET Profiling, Network Pharmacology, and Molecular Docking to Evaluate the Repurposing of Product Nkabinde for COVID-19 Treatment
Source: Biomedicines. 2026 Apr 30;14(5):1022. doi: 10.3390/biomedicines14051022 (PMC13203697; doi:10.3390/biomedicines14051022)
Supplement: Supplementary file 1 [file biomedicines-14-01022-s001.zip › biomedicines-4199324-Supplementary Table S1_Redocked Results.xlsx]

## Sheet: dockresult_spreadsheet
Title	RMSD	docking score
glide-dock_SP_HCK_pv
HCK-5H0B	0.094
Cocrystallized ligand	0.094	-12.484
catechin		-9.634
7,7′-dihydroxy-3,8′-biscoumarin		-7.84
gallic acid		-7.171
(-)-epicatechin		-7.145
quercetin		-7.136
2,3,4',5,6-pentahydroxybenzophenone-4-C-glucoside_3D		-6.955
chrysophanol		-6.944
quercetin-3-O-β-D-(6′-galloyl)-glucopyranoside		-6.921
quercetin		-6.442
emodin		-5.859
rutin		-5.487
quercetin-3-O-arabinoside		-4.861
2,4',6-trihydroxy-4-methoxybenzophenone-2-Oglucoside		-4.824
6-(8″-umbelliferyl)-apigenin		-4.824
aloin		-4.817
procyanidin B2		-4.633
quercetin-3-O-β-D-(6′-galloyl)-glucopyranoside		-4.511
physcion		-4.395
wikstroelide A		-4.18
gnidimacrin		-4.037
epigallocatechin gallate		-3.645
gnidilatidin		-2.857
gnidicin		-2.126
6-(8″-umbelliferyl)-apigenin		-1.949
glide-dock_SP_SRC_pv
SRC-2SRC - prepared	0.116
Cocrystallized ligand	0.116	-9.539
epigallocatechin gallate		-6.239
catechin		-5.957
gallic acid		-5.735
2,3,4',5,6-pentahydroxybenzophenone-4-C-glucoside_3D		-5.58
(-)-epicatechin		-5.561
chrysophanol		-5.513
rutin		-5.41
quercetin-3-O-β-D-(6′-galloyl)-glucopyranoside		-5.372
quercetin		-5.034
epigallocatechin gallate		-5.005
emodin		-4.898
aloin		-4.774
procyanidin B2		-4.513
wikstroelide A		-4.434
physcion		-4.192
Prostratin		-4.163
daucosterol		-4.106
quercetin-3-O-arabinoside		-4.1
gnidilatidin		-4.093
pimelea factor P2		-4.059
2,4',6-trihydroxy-4-methoxybenzophenone-2-Oglucoside		-3.995
6-(8″-umbelliferyl)-apigenin		-3.995
gnidimacrin		-3.667
rutin		-3.608
2,3,4',5,6-pentahydroxybenzophenone-4-C-glucoside_3D		-3.421
7,7′-dihydroxy-3,8′-biscoumarin		-3.404
quercetin		-3.368
emodin		-3.273
diosgenin		-3.02
2,3,4',5,6-pentahydroxybenzophenone-4-C-glucoside_3D		-2.854
β-sitosterol		-2.822
2,4',6-trihydroxy-4-methoxybenzophenone-2-Oglucoside		-1.738
6-(8″-umbelliferyl)-apigenin		-1.738
oleanolic acid		-1.405
glide-dock_SP_STAT3_pv
STAT3-4NUQ	0.081
Cocrystallized ligand	0.081	-12.067
procyanidin B2		-11.89
gallic acid		-5.365
7,7′-dihydroxy-3,8′-biscoumarin		-5.226
quercetin-3-O-β-D-(6′-galloyl)-glucopyranoside		-5.187
aloin		-4.981
rutin		-4.795
quercetin-3-O-arabinoside		-4.712
gnidimacrin		-4.67
catechin		-4.638
quercetin		-4.525
(-)-epicatechin		-4.492
emodin		-4.382
quercetin-3-O-β-D-(6′-galloyl)-glucopyranoside		-4.326
2,3,4',5,6-pentahydroxybenzophenone-4-C-glucoside_3D		-4.162
chrysophanol		-4.053
physcion		-3.99
wikstroelide A		-3.827
2,4',6-trihydroxy-4-methoxybenzophenone-2-Oglucoside		-3.628
6-(8″-umbelliferyl)-apigenin		-3.628
β-sitosterol		-3.406
gnidilatidin		-3.29
oleanolic acid		-3.269
daucosterol		-3.092
epigallocatechin gallate		-3.062
diosgenin		-3.04
gnidicin		-2.976
Prostratin		-2.503
2,3,4',5,6-pentahydroxybenzophenone-4-C-glucoside_3D		-2.185
pimelea factor P2		-2.167
2,4',6-trihydroxy-4-methoxybenzophenone-2-Oglucoside		-1.804
2,3,4',5,6-pentahydroxybenzophenone-4-C-glucoside_3D		-1.001
glide-dock_SP_SYK_pv
SYK-4XG4	0.092
Cocrystallized ligand	0.092	-11.363
oleanolic acid		-13.563
quercetin-3-O-arabinoside		-8.334
(-)-epicatechin		-7.557
chrysophanol		-7.135
epigallocatechin gallate		-6.805
catechin		-6.3
2,3,4',5,6-pentahydroxybenzophenone-4-C-glucoside_3D		-6.298
quercetin		-6.248
emodin		-6.19
aloin		-6.146
quercetin-3-O-β-D-(6′-galloyl)-glucopyranoside		-5.883
physcion		-5.553
gallic acid		-4.945
rutin		-4.582
7,7′-dihydroxy-3,8′-biscoumarin		-4.569
procyanidin B2		-4.513
2,3,4',5,6-pentahydroxybenzophenone-4-C-glucoside_3D		-4.4
wikstroelide A		-4.37
2,3,4',5,6-pentahydroxybenzophenone-4-C-glucoside_3D		-4.113
2,4',6-trihydroxy-4-methoxybenzophenone-2-Oglucoside		-4.082
6-(8″-umbelliferyl)-apigenin		-4.082
quercetin		-4.031
Prostratin		-3.01
gnidimacrin		-2.433
diosgenin		-2.218
gnidicin		-0.171
glide-dock_SP_EGFR_pv
EGFR-4R3P	0.087
Cocrystallized ligand	0.087	-4.58
rutin		-9.882
quercetin-3-O-β-D-(6′-galloyl)-glucopyranoside		-7.745
procyanidin B2		-7.693
(-)-epicatechin		-7.665
quercetin		-7.129
quercetin-3-O-arabinoside		-7.044
epigallocatechin gallate		-6.89
catechin		-6.291
aloin		-5.856
wikstroelide A		-4.506
gnidilatidin		-4.492
pimelea factor P2		-4.414
gallic acid		-4.401
gnidicin		-4.25
emodin		-3.587
gnidimacrin		-3.49
physcion		-3.361
chrysophanol		-3.155
daucosterol		-2.768
oleanolic acid		-2.565
6-(8″-umbelliferyl)-apigenin		-2.508
Prostratin		-2.415
7,7′-dihydroxy-3,8′-biscoumarin		-2.235
diosgenin		-0.795
β-sitosterol		-0.271
2,4′,6-trihydroxy-4-methoxybenzophenone-2-O-glucoside		-2.749
2,3,4′,5,6-pentahydroxybenzophenone-4-C-glucoside		-7.792
glide-dock_SP_HSP90AA1_pv
HSP90AA1-4R3M	0.072
Cocrystallized ligand	0.072	-3.423
glide-dock_SP_PIK3CB_pv
PIK3CB-4PUZ	0.083
Cocrystallized ligand	0.083	-9.791
β-sitosterol		-13.92
rutin		-13.22
quercetin-3-O-β-D-(6′-galloyl)-glucopyranoside		-11.933
quercetin-3-O-arabinoside		-11.22
catechin		-9.438
(-)-epicatechin		-9.404
quercetin		-9.376
epigallocatechin gallate		-8.005
chrysophanol		-7.831
6-(8″-umbelliferyl)-apigenin		-7.715
emodin		-7.659
procyanidin B2		-7.513
physcion		-7.433
gnidicin		-6.662
gallic acid		-6.146
aloin		-5.907
7,7′-dihydroxy-3,8′-biscoumarin		-5.384
gnidilatidin		-5.304
wikstroelide A		-5.152
daucosterol		-4.453
gnidimacrin		-4.1
Prostratin		-3.692
pimelea factor P2		-3.683
oleanolic acid		-1.909
diosgenin		-1.36
β-sitosterol		-1.299
2,4′,6-trihydroxy-4-methoxybenzophenone-2-O-glucoside		-6.079
2,3,4′,5,6-pentahydroxybenzophenone-4-C-glucoside		-7.488
glide-dock_SP_PIK3R1_pv
PIK3R1-5XGI	0.093
Cocrystallized ligand	0.093	-9.015
quercetin		-13.997
quercetin-3-O-β-D-(6′-galloyl)-glucopyranoside		-13.914
rutin		-13.053
quercetin-3-O-arabinoside		-12.963
catechin		-11.204
(-)-epicatechin		-10.092
6-(8″-umbelliferyl)-apigenin		-9.782
epigallocatechin gallate		-9.414
emodin		-9.312
chrysophanol		-9.02
physcion		-8.517
procyanidin B2		-8.454
7,7′-dihydroxy-3,8′-biscoumarin		-8.416
aloin		-8.252
gallic acid		-7.941
wikstroelide A		-7.904
gnidimacrin		-7.675
pimelea factor P2		-6.974
gnidilatidin		-5.228
gnidicin		-4.987
daucosterol		-4.845
Prostratin		-4.045
diosgenin		-2.645
oleanolic acid		-2.603
β-sitosterol		-2.425
2,4′,6-trihydroxy-4-methoxybenzophenone-2-O-glucoside		-9.103
2,3,4′,5,6-pentahydroxybenzophenone-4-C-glucoside		-10.527
glide-dock_SP_STAT1_pv
STAT1-1YVL	0.125
Cocrystallized ligand	0.125	-8.405
procyanidin B2		-7.08
quercetin-3-O-β-D-(6′-galloyl)-glucopyranoside		-7.019
rutin		-6.875
quercetin-3-O-arabinoside		-6.261
aloin		-5.589
gallic acid		-5.159
catechin		-5.072
gnidimacrin		-4.969
wikstroelide A		-4.908
(-)-epicatechin		-4.877
epigallocatechin gallate		-4.819
quercetin		-4.57
emodin		-4.541
7,7′-dihydroxy-3,8′-biscoumarin		-4.489
6-(8″-umbelliferyl)-apigenin		-3.999
physcion		-3.75
gnidicin		-3.718
daucosterol		-3.301
Prostratin		-3.035
gnidilatidin		-2.998
pimelea factor P2		-2.555
oleanolic acid		-1.829
β-sitosterol		-1.36
chrysophanol		-1.186
diosgenin		-0.494
2,4′,6-trihydroxy-4-methoxybenzophenone-2-O-glucoside		-4.011
2,3,4′,5,6-pentahydroxybenzophenone-4-C-glucoside		-4.216
glide-dock_SP_PTPN11_pv
PTPN11-6BN5	0.101
Cocrystallized ligand	0.101	-4.103
quercetin		-9.997
rutin		-9.899
quercetin-3-O-β-D-(6′-galloyl)-glucopyranoside		-8.533
quercetin-3-O-arabinoside		-8.074
procyanidin B2		-7.863
epigallocatechin gallate		-7.522
daucosterol		-7.09
catechin		-6.601
gnidimacrin		-6.21
gallic acid		-6.088
(-)-epicatechin		-6.022
physcion		-5.969
aloin		-5.957
emodin		-5.748
6-(8″-umbelliferyl)-apigenin		-5.229
gnidicin		-5.064
chrysophanol		-4.71
pimelea factor P2		-4.395
wikstroelide A		-4.24
oleanolic acid		-3.97
7,7′-dihydroxy-3,8′-biscoumarin		-3.911
Prostratin		-3.448
β-sitosterol		-3.359
gnidilatidin		-3.213
diosgenin		-2.358
2,4′,6-trihydroxy-4-methoxybenzophenone-2-O-glucoside		-3.476
2,3,4′,5,6-pentahydroxybenzophenone-4-C-glucoside		-5.422
glide-dock_SP_HSP90AA1_pv
HSP90AA1-4R3M	0.072
Cocrystallized ligand	0.072	-3.423
7,7′-dihydroxy-3,8′-biscoumarin		-10.578
rutin		-9.14
quercetin-3-O-β-D-(6′-galloyl)-glucopyranoside		-9.017
chrysophanol		-8.695
catechin		-8.509
quercetin-3-O-arabinoside		-8.503
quercetin		-7.926
(-)-epicatechin		-7.825
emodin		-7.819
epigallocatechin gallate		-7.712
daucosterol		-7.32
physcion		-7.116
aloin		-7.023
β-sitosterol		-6.35
gallic acid		-6.282
gnidilatidin		-6.166
procyanidin B2		-5.944
6-(8″-umbelliferyl)-apigenin		-5.694
Prostratin		-5.444
pimelea factor P2		-4.998
diosgenin		-4.594
gnidicin		-4.227
oleanolic acid		-3.098
2,4′,6-trihydroxy-4-methoxybenzophenone-2-O-glucoside		-5.694
2,3,4′,5,6-pentahydroxybenzophenone-4-C-glucoside		-9.103
glide-dock_SP_PLpro_pv
PLpro-7CJM	0.08
Cocrystallized ligand	0.08	-7.414
quercetin-3-O-β-D-(6′-galloyl)-glucopyranoside		-9.699
rutin		-6.483
(-)-epicatechin		-6.245
quercetin		-5.967
chrysophanol		-5.869
gallic acid		-5.855
catechin		-5.675
7,7′-dihydroxy-3,8′-biscoumarin		-5.603
physcion		-5.599
procyanidin B2		-5.535
emodin		-5.345
quercetin-3-O-arabinoside		-5.001
aloin		-4.567
epigallocatechin gallate		-4.551
6-(8″-umbelliferyl)-apigenin		-4.237
gnidimacrin		-4.139
diosgenin		-3.924
gnidicin		-3.472
gnidilatidin		-2.909
wikstroelide A		-2.86
oleanolic acid		-2.785
Prostratin		-2.763
pimelea factor P2		-2.669
daucosterol		-2.347
β-sitosterol		-2.193
2,4′,6-trihydroxy-4-methoxybenzophenone-2-O-glucoside		-4.237
2,3,4′,5,6-pentahydroxybenzophenone-4-C-glucoside		-5.178
glide-dock_SP_Mpro_pv
Mpro-8DZ2	0.077
Cocrystallized ligand	0.077	-8.102
oleanolic acid		-11.087
rutin		-8.116
procyanidin B2		-7.218
(-)-epicatechin		-7.153
catechin		-6.818
quercetin-3-O-arabinoside		-6.663
quercetin-3-O-β-D-(6′-galloyl)-glucopyranoside		-6.63
epigallocatechin gallate		-6.564
chrysophanol		-6.357
emodin		-6.326
quercetin		-6.28
physcion		-6.146
aloin		-6.119
gallic acid		-5.75
β-sitosterol		-5.568
gnidilatidin		-5.521
7,7′-dihydroxy-3,8′-biscoumarin		-5.443
6-(8″-umbelliferyl)-apigenin		-5.406
wikstroelide A		-5.299
gnidicin		-5.102
daucosterol		-5.023
Prostratin		-4.89
gnidimacrin		-4.888
diosgenin		-4.807
pimelea factor P2		-4.254
2,4′,6-trihydroxy-4-methoxybenzophenone-2-O-glucoside		-5.406
2,3,4′,5,6-pentahydroxybenzophenone-4-C-glucoside		-6.781
